# Supplementary material for: Effects of Automated Versus Conventional Ventilation on Quality of Oxygenation—A Substudy of a Randomized Crossover Clinical Trial
Source: J Clin Med. 2024 Dec 25;14(1):41. doi: 10.3390/jcm14010041 (PMC11721315; doi:10.3390/jcm14010041)
Supplement: Supplementary file 1 [file jcm-14-00041-s001.zip]

Archive with 1 entries (1 files):
- jcm-3322655-supplementary.pdf
